# Supplementary material for: Non-coding RNA-mediated high expression of SFXN3 as a prognostic biomarker associated with paclitaxel resistance and immunosuppressive microenvironment in head and neck cancer
Source: Front Immunol. 2022 Sep 8;13:920136. doi: 10.3389/fimmu.2022.920136 (PMC9493355; doi:10.3389/fimmu.2022.920136)
Supplement: Supplementary Table 1 — The expression of SFNX3 and IC50 values of common drugs in different HNSC cell lines. [file Table_1.xlsx]

## Sheet: selected predicted miRNA
Table S1 Predicted miRNAs by eight prediction programs
Databse Names	Total number	Elements
TargetScan miRBD miRTarBASE miRWalk miRmap microT-CDS	3	hsa-miR-4257
		hsa-miR-4739
		hsa-miR-4447
TargetScan miRBD miRWalk miRmap microT-CDS	2	hsa-miR-4716-3p
		hsa-miR-939-5p
TargetScan miRBD miRTarBASE miRWalk miRmap	6	hsa-miR-4633-3p
		hsa-miR-3689a-3p
		hsa-miR-3689c
		hsa-miR-4756-5p
		hsa-miR-3154
		hsa-miR-4279
TargetScan miRBD miRTarBASE miRmap microT-CDS	5	hsa-miR-450b-3p
		hsa-miR-4690-3p
		hsa-miR-4728-5p
		hsa-miR-4760-5p
		hsa-miR-4786-3p
TargetScan miRTarBASE miRWalk miRmap microT-CDS	1	hsa-miR-4802-5p
TargetScan miRBD miRWalk miRmap	12	hsa-miR-4488
		hsa-miR-1228-3p
		hsa-miR-1285-3p
		hsa-miR-4697-5p
		hsa-miR-92a-2-5p
		hsa-miR-297
		hsa-miR-3689b-3p
		hsa-miR-1237-5p
		hsa-miR-1231
		hsa-miR-676-3p
		hsa-miR-5685
		hsa-miR-4278
TargetScan miRBD miRmap microT-CDS	5	hsa-miR-339-5p
		hsa-miR-589-3p
		hsa-miR-4697-3p
		hsa-miR-149-3p
		hsa-miR-5691
TargetScan miRBD miRTarBASE miRmap	13	hsa-miR-661
		hsa-miR-3194-3p
		hsa-miR-1321
		hsa-miR-3657
		hsa-miR-3187-5p
		hsa-miR-4505
		hsa-miR-2355-3p
		hsa-miR-769-3p
		hsa-miR-4503
		hsa-miR-4259
		hsa-miR-485-5p
		hsa-miR-3123
		hsa-miR-4700-3p
TargetScan miRBD miRWalk microT-CDS	4	hsa-miR-1343-5p
		hsa-miR-7106-5p
		hsa-miR-6728-3p
		hsa-miR-6778-3p
TargetScan miRWalk miRmap microT-CDS	1	hsa-miR-4529-3p
TargetScan miRTarBASE miRWalk miRmap	34	hsa-miR-665
		hsa-miR-885-5p
		hsa-miR-1207-5p
		hsa-miR-3153
		hsa-miR-608
		hsa-miR-3972
		hsa-miR-3138
		hsa-miR-4659a-5p
		hsa-miR-4514
		hsa-miR-4327
		hsa-miR-4738-3p
		hsa-miR-3064-5p
		hsa-miR-4480
		hsa-miR-4430
		hsa-miR-1253
		hsa-miR-4662a-5p
		hsa-miR-4651
		hsa-miR-4538
		hsa-miR-3188
		hsa-miR-331-3p
		hsa-miR-4695-5p
		hsa-miR-4692
		hsa-miR-4453
		hsa-miR-3122
		hsa-miR-920
		hsa-miR-3173-5p
		hsa-miR-3612
		hsa-miR-2117
		hsa-miR-4436b-5p
		hsa-miR-4736
		hsa-miR-4646-3p
		hsa-miR-4727-5p
		hsa-miR-451b
		hsa-miR-4769-3p
TargetScan miRTarBASE miRmap microT-CDS	1	hsa-miR-4472
DIANA TOOLS TargetScan miRmap	1	hsa-miR-181a-5p
TargetScan miRBD miRmap	25	hsa-miR-5089-5p
		hsa-miR-5697
		hsa-miR-22-3p
		hsa-miR-3180-3p
		hsa-miR-30b-3p
		hsa-miR-29b-3p
		hsa-miR-3180
		hsa-miR-2115-3p
		hsa-miR-96-3p
		hsa-miR-4643
		hsa-miR-939-3p
		hsa-miR-29c-3p
		hsa-miR-18a-3p
		hsa-miR-136-5p
		hsa-miR-625-5p
		hsa-miR-5698
		hsa-miR-4789-3p
		hsa-miR-3196
		hsa-miR-5787
		hsa-miR-1303
		hsa-miR-4451
		hsa-miR-4779
		hsa-miR-29a-3p
		hsa-miR-194-5p
		hsa-miR-4723-5p
TargetScan miRBD miRWalk	9	hsa-miR-6794-5p
		hsa-miR-6799-5p
		hsa-miR-6884-5p
		hsa-miR-6780a-5p
		hsa-miR-6732-5p
		hsa-miR-6758-5p
		hsa-miR-7111-5p
		hsa-miR-6810-3p
		hsa-miR-6779-5p
TargetScan miRBD microT-CDS	9	hsa-miR-6740-5p
		hsa-miR-6805-3p
		hsa-miR-6785-5p
		hsa-miR-6516-5p
		hsa-miR-6770-5p
		hsa-miR-6883-5p
		hsa-miR-7848-3p
		hsa-miR-6894-5p
		hsa-miR-6842-3p
TargetScan miRWalk miRmap	34	hsa-miR-4650-3p
		hsa-miR-4436a
		hsa-miR-4525
		hsa-miR-4689
		hsa-miR-2277-3p
		hsa-miR-4508
		hsa-miR-449b-3p
		hsa-miR-301a-5p
		hsa-miR-3190-5p
		hsa-miR-138-2-3p
		hsa-miR-6129
		hsa-miR-363-5p
		hsa-miR-150-5p
		hsa-miR-6133
		hsa-miR-1197
		hsa-miR-5693
		hsa-miR-4252
		hsa-miR-377-5p
		hsa-miR-3681-3p
		hsa-miR-6511a-5p
		hsa-miR-4268
		hsa-miR-1236-3p
		hsa-miR-550b-2-5p
		hsa-miR-632
		hsa-miR-3121-5p
		hsa-miR-6503-3p
		hsa-miR-4283
		hsa-miR-6130
		hsa-miR-660-5p
		hsa-miR-200c-5p
		hsa-miR-6715b-5p
		hsa-miR-1269b
		hsa-miR-6127
		hsa-miR-6086
TargetScan miRmap microT-CDS	8	hsa-miR-4665-5p
		hsa-miR-181a-2-3p
		hsa-miR-138-5p
		hsa-miR-6513-5p
		hsa-miR-766-5p
		hsa-miR-1914-3p
		hsa-miR-5591-5p
		hsa-miR-466
TargetScan miRTarBASE miRmap	100	hsa-miR-576-3p
		hsa-miR-3622b-3p
		hsa-miR-548s
		hsa-miR-3622a-3p
		hsa-miR-2110
		hsa-miR-4474-3p
		hsa-miR-4300
		hsa-miR-3189-3p
		hsa-miR-623
		hsa-miR-4664-5p
		hsa-miR-491-5p
		hsa-miR-4685-3p
		hsa-miR-3119
		hsa-miR-3126-5p
		hsa-miR-4678
		hsa-miR-3614-5p
		hsa-miR-571
		hsa-miR-3922-5p
		hsa-miR-3144-5p
		hsa-miR-3652
		hsa-miR-4653-3p
		hsa-miR-650
		hsa-miR-638
		hsa-miR-4419a
		hsa-miR-2467-5p
		hsa-miR-508-5p
		hsa-miR-4713-3p
		hsa-miR-606
		hsa-miR-324-3p
		hsa-miR-3923
		hsa-miR-4422
		hsa-miR-3926
		hsa-miR-4796-5p
		hsa-miR-4776-3p
		hsa-miR-3913-5p
		hsa-miR-3714
		hsa-miR-3189-5p
		hsa-miR-940
		hsa-miR-361-3p
		hsa-miR-4273
		hsa-miR-2467-3p
		hsa-miR-3165
		hsa-miR-548c-3p
		hsa-miR-3150a-3p
		hsa-miR-4293
		hsa-miR-3665
		hsa-miR-4780
		hsa-miR-4768-3p
		hsa-miR-3975
		hsa-miR-645
		hsa-miR-4677-3p
		hsa-miR-4668-5p
		hsa-miR-4735-3p
		hsa-miR-3689d
		hsa-miR-146b-3p
		hsa-miR-544b
		hsa-miR-1470
		hsa-miR-4419b
		hsa-miR-3194-5p
		hsa-miR-1202
		hsa-miR-765
		hsa-miR-361-5p
		hsa-miR-1323
		hsa-miR-4679
		hsa-miR-3157-5p
		hsa-miR-331-5p
		hsa-miR-612
		hsa-miR-4758-3p
		hsa-miR-362-3p
		hsa-miR-4459
		hsa-miR-4659b-5p
		hsa-miR-4478
		hsa-miR-3175
		hsa-miR-342-5p
		hsa-miR-4251
		hsa-miR-767-5p
		hsa-miR-671-5p
		hsa-miR-3919
		hsa-miR-4284
		hsa-miR-4667-3p
		hsa-miR-4669
		hsa-miR-4685-5p
		hsa-miR-4443
		hsa-miR-1825
		hsa-miR-4699-5p
		hsa-miR-3685
		hsa-miR-4763-3p
		hsa-miR-1913
		hsa-miR-4652-5p
		hsa-miR-596
		hsa-miR-3667-3p
		hsa-miR-4510
		hsa-miR-583
		hsa-miR-4287
		hsa-miR-3929
		hsa-miR-4425
		hsa-miR-1827
		hsa-miR-3664-5p
		hsa-miR-4733-3p
		hsa-miR-2054
TargetScan miRWalk microT-CDS	4	hsa-miR-7515
		hsa-miR-1910-3p
		hsa-miR-6871-5p
		hsa-miR-5699-3p
miRBD miRWalk	1	hsa-miR-12114
TargetScan miRBD	11	hsa-miR-8071
		hsa-miR-1273h-5p
		hsa-miR-6816-5p
		hsa-miR-6870-5p
		hsa-miR-6792-5p
		hsa-miR-6814-5p
		hsa-miR-510-3p
		hsa-miR-7844-5p
		hsa-miR-6782-5p
		hsa-miR-8061
		hsa-miR-6852-5p
miRWalk miRmap	55	hsa-miR-1276
		hsa-miR-532-3p
		hsa-miR-4747-5p
		hsa-miR-3619-5p
		hsa-miR-4286
		hsa-miR-4640-3p
		hsa-miR-4714-5p
		hsa-miR-4420
		hsa-miR-4476
		hsa-miR-103a-3p
		hsa-miR-4437
		hsa-miR-3147
		hsa-miR-3179
		hsa-miR-3619-3p
		hsa-miR-3934-5p
		hsa-miR-4469
		hsa-miR-646
		hsa-miR-3135a
		hsa-miR-5571-3p
		hsa-miR-4701-5p
		hsa-miR-921
		hsa-miR-4329
		hsa-miR-5008-5p
		hsa-miR-1224-3p
		hsa-miR-204-5p
		hsa-miR-4687-5p
		hsa-miR-4513
		hsa-miR-4491
		hsa-miR-4725-3p
		hsa-miR-3160-5p
		hsa-miR-296-5p
		hsa-miR-5589-5p
		hsa-miR-708-3p
		hsa-miR-654-3p
		hsa-miR-4677-5p
		hsa-miR-3675-3p
		hsa-miR-206
		hsa-miR-4289
		hsa-miR-3140-3p
		hsa-miR-4456
		hsa-miR-129-5p
		hsa-miR-4733-5p
		hsa-miR-4761-3p
		hsa-miR-449c-3p
		hsa-miR-642b-5p
		hsa-miR-761
		hsa-miR-5190
		hsa-miR-4271
		hsa-miR-1322
		hsa-miR-1227-5p
		hsa-miR-5006-3p
		hsa-miR-107
		hsa-miR-3614-3p
		hsa-miR-4657
		hsa-miR-4661-5p
TargetScan miRmap	182	hsa-miR-522-5p
		hsa-miR-381-3p
		hsa-miR-103a-2-5p
		hsa-miR-541-5p
		hsa-miR-6499-3p
		hsa-miR-1269a
		hsa-miR-5002-5p
		hsa-miR-4763-5p
		hsa-miR-302c-5p
		hsa-miR-766-3p
		hsa-miR-3938
		hsa-miR-4777-5p
		hsa-miR-5680
		hsa-miR-4438
		hsa-miR-586
		hsa-miR-621
		hsa-miR-4436b-3p
		hsa-miR-3692-3p
		hsa-miR-543
		hsa-miR-1260a
		hsa-miR-2682-3p
		hsa-miR-5011-3p
		hsa-miR-379-5p
		hsa-miR-1255b-5p
		hsa-miR-34b-3p
		hsa-miR-6500-3p
		hsa-miR-6514-5p
		hsa-miR-5197-5p
		hsa-miR-31-5p
		hsa-miR-541-3p
		hsa-miR-2681-3p
		hsa-miR-567
		hsa-miR-3191-3p
		hsa-miR-526a
		hsa-miR-5580-5p
		hsa-miR-4499
		hsa-miR-224-5p
		hsa-miR-6079
		hsa-miR-3616-3p
		hsa-miR-518f-5p
		hsa-miR-4330
		hsa-miR-6509-3p
		hsa-miR-5010-5p
		hsa-miR-3183
		hsa-miR-3184-3p
		hsa-miR-1265
		hsa-miR-4694-3p
		hsa-miR-1275
		hsa-miR-3606-5p
		hsa-miR-5090
		hsa-miR-624-3p
		hsa-miR-548o-3p
		hsa-miR-181c-3p
		hsa-miR-4269
		hsa-miR-18b-5p
		hsa-miR-18a-5p
		hsa-miR-647
		hsa-miR-6716-5p
		hsa-miR-5194
		hsa-miR-24-3p
		hsa-miR-6508-5p
		hsa-miR-3679-5p
		hsa-miR-181b-5p
		hsa-miR-193b-5p
		hsa-miR-1304-5p
		hsa-miR-550a-5p
		hsa-miR-3605-5p
		hsa-miR-4483
		hsa-miR-5681a
		hsa-miR-1297
		hsa-miR-34c-3p
		hsa-miR-1185-5p
		hsa-miR-30c-2-3p
		hsa-miR-4490
		hsa-miR-212-3p
		hsa-miR-1224-5p
		hsa-miR-146a-3p
		hsa-miR-449c-5p
		hsa-miR-520c-5p
		hsa-miR-452-3p
		hsa-miR-19b-2-5p
		hsa-miR-628-5p
		hsa-miR-5000-3p
		hsa-miR-711
		hsa-miR-26a-5p
		hsa-miR-1264
		hsa-miR-376a-5p
		hsa-miR-6124
		hsa-miR-1293
		hsa-miR-2682-5p
		hsa-miR-518d-5p
		hsa-miR-637
		hsa-miR-34b-5p
		hsa-miR-5089-3p
		hsa-miR-4421
		hsa-miR-19b-1-5p
		hsa-miR-4465
		hsa-miR-518e-5p
		hsa-miR-593-3p
		hsa-miR-6515-5p
		hsa-miR-6504-5p
		hsa-miR-223-3p
		hsa-miR-5590-5p
		hsa-let-7g-3p
		hsa-miR-302a-5p
		hsa-miR-938
		hsa-miR-129-1-3p
		hsa-miR-1271-3p
		hsa-miR-4489
		hsa-miR-194-3p
		hsa-miR-223-5p
		hsa-miR-26b-5p
		hsa-miR-660-3p
		hsa-miR-188-3p
		hsa-miR-4632-5p
		hsa-miR-1200
		hsa-miR-4536-5p
		hsa-miR-3924
		hsa-miR-5193
		hsa-miR-4524a-3p
		hsa-miR-873-3p
		hsa-miR-6512-3p
		hsa-miR-15b-5p
		hsa-miR-155-3p
		hsa-miR-519a-5p
		hsa-miR-3915
		hsa-miR-654-5p
		hsa-miR-181c-5p
		hsa-miR-6134
		hsa-miR-132-3p
		hsa-miR-5187-5p
		hsa-miR-3529-5p
		hsa-miR-27a-3p
		hsa-miR-513a-5p
		hsa-miR-216a-3p
		hsa-miR-4723-3p
		hsa-miR-3613-3p
		hsa-miR-497-5p
		hsa-miR-493-5p
		hsa-miR-5683
		hsa-miR-5009-5p
		hsa-miR-3190-3p
		hsa-miR-3143
		hsa-miR-3925-5p
		hsa-miR-455-5p
		hsa-miR-4649-3p
		hsa-miR-3137
		hsa-miR-1273e
		hsa-miR-523-5p
		hsa-miR-4262
		hsa-miR-106b-3p
		hsa-miR-4324
		hsa-miR-129-2-3p
		hsa-miR-5001-3p
		hsa-miR-15a-5p
		hsa-miR-550a-3-5p
		hsa-miR-5093
		hsa-miR-143-5p
		hsa-miR-19a-5p
		hsa-miR-6501-3p
		hsa-miR-1260b
		hsa-miR-185-3p
		hsa-miR-30c-1-3p
		hsa-miR-4653-5p
		hsa-miR-195-5p
		hsa-let-7a-2-3p
		hsa-miR-424-5p
		hsa-miR-1255a
		hsa-miR-550a-3p
		hsa-miR-4301
		hsa-miR-3921
		hsa-miR-4774-5p
		hsa-miR-4288
		hsa-miR-300
		hsa-miR-3156-3p
		hsa-miR-519b-5p
		hsa-miR-4461
		hsa-miR-877-3p
		hsa-miR-519c-5p
		hsa-miR-27b-3p
		hsa-miR-6500-5p
		hsa-miR-16-5p
miRTarBASE miRmap	4	hsa-miR-1252
		hsa-miR-874
		hsa-miR-329
		hsa-miR-520f
TargetScan miRWalk	35	hsa-miR-6793-3p
		hsa-miR-6778-5p
		hsa-miR-3192-3p
		hsa-miR-6807-5p
		hsa-miR-6846-5p
		hsa-miR-208a-5p
		hsa-miR-7114-5p
		hsa-miR-6856-5p
		hsa-miR-6835-3p
		hsa-miR-1233-5p
		hsa-miR-6892-3p
		hsa-miR-6825-5p
		hsa-miR-6805-5p
		hsa-miR-6775-5p
		hsa-miR-7156-5p
		hsa-miR-6783-5p
		hsa-miR-6780a-3p
		hsa-miR-6746-5p
		hsa-miR-6885-3p
		hsa-miR-520f-3p
		hsa-miR-210-5p
		hsa-miR-9500
		hsa-miR-6810-5p
		hsa-miR-6731-3p
		hsa-miR-6757-5p
		hsa-miR-1287-3p
		hsa-miR-6763-5p
		hsa-miR-6780b-3p
		hsa-miR-6788-5p
		hsa-miR-6776-5p
		hsa-miR-6769b-5p
		hsa-miR-7110-5p
		hsa-miR-7843-3p
		hsa-miR-6783-3p
		hsa-miR-6796-3p
TargetScan microT-CDS	3	hsa-miR-6874-5p
		hsa-miR-6803-5p
		hsa-miR-6798-5p
