# Supplementary material for: Non-coding RNA-mediated high expression of SFXN3 as a prognostic biomarker associated with paclitaxel resistance and immunosuppressive microenvironment in head and neck cancer
Source: Front Immunol. 2022 Sep 8;13:920136. doi: 10.3389/fimmu.2022.920136 (PMC9493355; doi:10.3389/fimmu.2022.920136)
Supplement: Supplementary Table 2 — Predicted miRNAs by eight prediction programs. [file Table_2.xlsx]

## Sheet: Sheet1
	Cell line	Datasets	IC50(uM)	log2(IC50) (nM)	SFNX3 Expression	Group
Paclitaxel (L=4, H=5)	Detroit562	GDSC2	0.006327	2.66152	3.41007	Low
Paclitaxel (L=4, H=5)	FADU	GDSC2	0.041705	5.38215	3.55582	Low
Paclitaxel (L=4, H=5)	KON	GDSC2	0.00373	1.89918	3.67469	Low
Paclitaxel (L=4, H=5)	BICR22	GDSC2	0.003341	1.74028	3.68257	Low
Paclitaxel (L=4, H=5)	BICR78	GDSC2	0.214462	7.74458	3.74953	High
Paclitaxel (L=4, H=5)	SAS	GDSC2	0.010744	3.42546	3.88557	High
Paclitaxel (L=4, H=5)	BICR31	GDSC2	0.513275	9.00359	4.03562	High
Paclitaxel (L=4, H=5)	SAT	GDSC2	0.165667	7.37214	4.68032	High
Paclitaxel (L=4, H=5)	BHY	GDSC2	0.104211	6.70336	5.99118	High
Docetaxel (L=4, H=5)	Detroit562	GDSC2	0.001671	0.740712	3.41007	Low
Docetaxel (L=4, H=5)	FADU	GDSC2	0.016038	4.00342	3.55582	Low
Docetaxel (L=4, H=5)	KON	GDSC2	0.001094	0.129613	3.67469	Low
Docetaxel (L=4, H=5)	BICR22	GDSC2	0.001352	0.435095	3.68257	Low
Docetaxel (L=4, H=5)	BICR78	GDSC2	0.009943	3.31368	3.74953	High
Docetaxel (L=4, H=5)	SAS	GDSC2	0.015594	3.96292	3.88557	High
Docetaxel (L=4, H=5)	BICR31	GDSC2	0.10185	6.6703	4.03562	High
Docetaxel (L=4, H=5)	SAT	GDSC2	0.131597	7.03998	4.68032	High
Docetaxel (L=4, H=5)	BHY	GDSC2	0.080321	6.32771	5.99118	High
Methotrexate (L=4, H=5)	Detroit562	GDSC2	0.364071	8.50808	3.41007	Low
Methotrexate (L=4, H=5)	FADU	GDSC2	1.45883	10.5106	3.55582	Low
Methotrexate (L=4, H=5)	KON	GDSC2	12.8743	13.6522	3.67469	Low
Methotrexate (L=4, H=5)	BICR22	GDSC2	2.19824	11.1021	3.68257	Low
Methotrexate (L=4, H=5)	BICR78	GDSC2	1.06312	10.0541	3.74953	High
Methotrexate (L=4, H=5)	SAS	GDSC2	8.07428	12.9791	3.88557	High
Methotrexate (L=4, H=5)	BICR31	GDSC2	9.50407	13.2143	4.03562	High
Methotrexate (L=4, H=5)	SAT	GDSC2	0.143743	7.16735	4.68032	High
Methotrexate (L=4, H=5)	BHY	GDSC2	28.8399	14.8158	5.99118	High
5-Fluorouracil (L=4, H=5)	Detroit562	GDSC2	37.6756	15.2013	3.41007	Low
5-Fluorouracil (L=4, H=5)	FADU	GDSC2	84.1856	16.3613	3.55582	Low
5-Fluorouracil (L=4, H=5)	KON	GDSC2	11.4753	13.4862	3.67469	Low
5-Fluorouracil (L=4, H=5)	BICR22	GDSC2	23.5941	14.5261	3.68257	Low
5-Fluorouracil (L=4, H=5)	BICR78	GDSC2	159.999	17.2877	3.74953	High
5-Fluorouracil (L=4, H=5)	SAS	GDSC2	36.2297	15.1449	3.88557	High
5-Fluorouracil (L=4, H=5)	BICR31	GDSC2	7.69538	12.9098	4.03562	High
5-Fluorouracil (L=4, H=5)	SAT	GDSC2	278.605	18.0879	4.68032	High
5-Fluorouracil (L=4, H=5)	BHY	GDSC2	68.1513	16.0565	5.99118	High
Cisplatin (L=3, H=3)	Detroit562	GDSC2	24.3952	14.5743	3.41007	Low
Cisplatin (L=3, H=3)	FADU	GDSC2	14.2596	13.7996	3.55582	Low
Cisplatin (L=3, H=3)	BICR22	GDSC2	15.2496	13.8965	3.68257	Low
Cisplatin (L=3, H=3)	BICR78	GDSC2	49.6976	15.6009	3.74953	High
Cisplatin (L=3, H=3)	SAS	GDSC2	6.73756	12.718	3.88557	High
Cisplatin (L=3, H=3)	SAT	GDSC2	33.0599	15.0128	4.68032	High
Gemcitabine (L=4, H=5)	Detroit562	GDSC2	0.370802	8.53451	3.41007	Low
Gemcitabine (L=4, H=5)	FADU	GDSC2	0.020981	4.39101	3.55582	Low
Gemcitabine (L=4, H=5)	KON	GDSC2	0.067151	6.06934	3.67469	Low
Gemcitabine (L=4, H=5)	BICR22	GDSC2	0.042511	5.40976	3.68257	Low
Gemcitabine (L=4, H=5)	BICR78	GDSC2	0.314993	8.29918	3.74953	High
Gemcitabine (L=4, H=5)	SAS	GDSC2	0.017193	4.10375	3.88557	High
Gemcitabine (L=4, H=5)	BICR31	GDSC2	0.005713	2.51425	4.03562	High
Gemcitabine (L=4, H=5)	SAT	GDSC2	30.7559	14.9086	4.68032	High
Gemcitabine (L=4, H=5)	BHY	GDSC2	0.834872	9.70541	5.99118	High
